# Supplementary material for: One-year restoration of vaginal health: synergistic dynamics of microbiome and metabolome following the elimination of high-grade cervical intraepithelial neoplasia
Source: mSystems. 2025 Nov 17;10(12):e01190-25. doi: 10.1128/msystems.01190-25 (PMC12710359; doi:10.1128/msystems.01190-25)
Supplement: Table S2 — Correlations between microbial components and associated metabolites. [file msystems.01190-25-s0003.csv]

Table S2. Correlations between microbial components and associated metabolites, with r representing correlation coefficient
factor1	factor2	r	lower_CI	upper_CI	p
Streptococcus_anginosus	Megasphaera	0.290054916	0.049669642	0.498675649	0.019090823
Lactobacillus_gasseri	Streptococcus_anginosus	0.315081761	0.07710828	0.519089776	0.010574399
Fannyhessea_vaginae	Megasphaera	0.430520733	0.208516624	0.610332698	0.000343979
Bifidobacterium	Megasphaera	0.396770437	0.169249979	0.584141073	0.00106703
Bifidobacterium	Streptococcus_anginosus	0.631455852	0.458111134	0.758532256	1.70E-08
Bifidobacterium	Fannyhessea_vaginae	0.362934976	0.130596176	0.557485719	0.002965121
Prevotella_bivia	Megasphaera	-0.362590866	-0.557212555	-0.130206658	0.00299447
Prevotella_bivia	Streptococcus_anginosus	-0.383284835	-0.573565426	-0.153759608	0.001624469
Prevotella_bivia	Bifidobacterium	-0.301096252	-0.507710567	-0.061730447	0.014798853
Finegoldia_magna	Megasphaera	-0.42914095	-0.609269583	-0.206897165	0.000361119
Finegoldia_magna	Streptococcus_anginosus	-0.438216519	-0.616250405	-0.217571596	0.000261263
Finegoldia_magna	Bifidobacterium	-0.470940515	-0.641191145	-0.256503954	7.52E-05
Finegoldia_magna	Prevotella_bivia	0.366137183	0.134224382	0.5600257	0.002704051
Peptoniphilus	Megasphaera	-0.269965989	-0.482120156	-0.027904217	0.02964059
Peptoniphilus	Streptococcus_anginosus	-0.254212982	-0.469031078	-0.010995626	0.041006317
Peptoniphilus	Bifidobacterium	-0.246587119	-0.462660714	-0.002860017	0.047684726
Peptoniphilus	Prevotella_bivia	0.255509542	0.012382063	0.470111957	0.039951718
Peptoniphilus	Finegoldia_magna	0.327576019	0.090942831	0.529194843	0.007728933
Lactobacillus_iners	Streptococcus_anginosus	-0.273215911	-0.484808762	-0.031409863	0.027659745
Lactobacillus_iners	Bifidobacterium	-0.290056487	-0.498676937	-0.049671352	0.019090144
Ureaplasma_parvum	Megasphaera	-0.354364978	-0.550670059	-0.120916606	0.003777515
Ureaplasma_parvum	Streptococcus_anginosus	-0.392215845	-0.580576382	-0.164005699	0.001232202
Ureaplasma_parvum	Fannyhessea_vaginae	-0.28862429	-0.497501668	-0.048112037	0.019717901
Ureaplasma_parvum	Bifidobacterium	-0.318915257	-0.522196296	-0.081343283	0.009617658
Ureaplasma_parvum	Prevotella_bivia	0.262105255	0.019449497	0.475600536	0.034928624
Streptococcus_agalactiae	Megasphaera	0.341616168	0.106598861	0.540482353	0.005351506
Streptococcus_agalactiae	Streptococcus_anginosus	0.40964669	0.184146067	0.59417983	0.000702466
Streptococcus_agalactiae	Lactobacillus_gasseri	-0.345042116	-0.543225806	-0.110436872	0.004880052
Streptococcus_agalactiae	Fannyhessea_vaginae	0.438454585	0.217852314	0.616433146	0.000259022
Streptococcus_agalactiae	Bifidobacterium	0.54424796	0.346319905	0.695787172	2.78E-06
Streptococcus_agalactiae	Prevotella_bivia	-0.286755979	-0.495967366	-0.046079658	0.020563189
Streptococcus_agalactiae	Finegoldia_magna	-0.256965825	-0.471325222	-0.013940412	0.038794078
Streptococcus_agalactiae	Ureaplasma_parvum	-0.418602289	-0.60112818	-0.194567927	0.000520029
Lactobacillus_crispatus	Megasphaera	0.381433539	0.151641869	0.572108639	0.001718612
Lactobacillus_crispatus	Lactobacillus_gasseri	-0.258462711	-0.472571471	-0.015543441	0.037633288
Lactobacillus_crispatus	Prevotella_bivia	-0.296551138	-0.50399688	-0.056757193	0.016452959
Lactobacillus_crispatus	Lactobacillus_iners	0.281045229	0.039879743	0.491269449	0.023340581
Lactobacillus_crispatus	Ureaplasma_parvum	-0.307460709	-0.512897916	-0.068714454	0.012724076
Lactobacillus_crispatus	Streptococcus_agalactiae	0.453997739	0.236259566	0.62832288	0.000145572
pos.M917T725	Lactobacillus_gasseri	-0.251261599	-0.466568249	-0.007843135	0.04349294
pos.M917T725	Ureaplasma_parvum	-0.306264968	-0.511924471	-0.067400525	0.013093507
pos.M917T725	Streptococcus_agalactiae	0.566256259	0.374011676	0.711843142	8.82E-07
pos.M917T725	Lactobacillus_crispatus	0.288470676	0.047944858	0.497375565	0.019786266
pos.M1049T721	Streptococcus_anginosus	0.255665926	0.012549352	0.470242283	0.039826049
pos.M1049T721	Ureaplasma_parvum	-0.279860026	-0.490292914	-0.038595342	0.02395517
pos.M1049T721	Streptococcus_agalactiae	0.538961521	0.339719268	0.691907804	3.63E-06
pos.M1049T721	Lactobacillus_crispatus	0.256260878	0.013185911	0.470738015	0.039350938
pos.M1049T721	pos.M917T725	0.969992927	0.951107134	0.981652326	2.10E-40
neg.M327T335	Megasphaera	0.305640346	0.066714495	0.51141576	0.013290142
neg.M327T335	Fannyhessea_vaginae	0.297444547	0.05773382	0.504727466	0.016115853
neg.M327T335	pos.M917T725	0.464555949	0.248853083	0.636353199	9.69E-05
neg.M327T335	pos.M1049T721	0.573463592	0.383155374	0.717068321	5.94E-07
pos.M937T719	Streptococcus_agalactiae	0.380075425	0.150089632	0.571039171	0.001790758
pos.M937T719	pos.M917T725	0.776674133	0.657284513	0.858035472	2.89E-14
pos.M937T719	pos.M1049T721	0.769247608	0.646677327	0.853090834	7.15E-14
pos.M937T719	neg.M327T335	0.557329635	0.362738347	0.70534909	1.42E-06
neg.M399T549	Megasphaera	0.328892225	0.092405568	0.530256041	0.007472339
neg.M399T549	Fannyhessea_vaginae	0.256988786	0.013964992	0.471344345	0.038776051
neg.M399T549	Bifidobacterium	0.2753899	0.033758241	0.486605038	0.026397854
neg.M399T549	Streptococcus_agalactiae	0.394639393	0.166794633	0.582474092	0.001141648
neg.M399T549	Lactobacillus_crispatus	0.246702248	0.002982602	0.462757054	0.047577643
neg.M399T549	pos.M917T725	0.412840242	0.187856677	0.596660764	0.000631638
neg.M399T549	pos.M1049T721	0.471146009	0.256750653	0.641346635	7.46E-05
neg.M399T549	neg.M327T335	0.482332604	0.270222615	0.649790088	4.73E-05
neg.M399T549	pos.M937T719	0.334199331	0.098313875	0.534528529	0.006511808
pos.M114T222	Streptococcus_anginosus	-0.514441336	-0.67379783	-0.309357915	1.17E-05
pos.M114T222	Lactobacillus_gasseri	-0.567002552	-0.712384939	-0.374956741	8.47E-07
pos.M114T222	Bifidobacterium	-0.261039098	-0.474714466	-0.018305444	0.035702956
pos.M114T222	Prevotella_bivia	0.26939687	0.027290928	0.481648922	0.029999436
pos.M114T222	Peptoniphilus	0.295324125	0.055416635	0.502993005	0.016925783
pos.M114T222	Lactobacillus_iners	0.352183123	0.118459332	0.548930654	0.004013559
pos.M114T222	Ureaplasma_parvum	0.270399948	0.028371978	0.482479394	0.029369394
pos.M114T222	neg.M327T335	-0.397888772	-0.585015243	-0.170539632	0.00102966
pos.M137T158	Megasphaera	-0.253908042	-0.46877677	-0.010669683	0.041257666
pos.M137T158	Streptococcus_agalactiae	-0.269261897	-0.481537145	-0.027145506	0.030085074
pos.M137T158	Lactobacillus_crispatus	-0.291926162	-0.500210051	-0.051708741	0.018296354
pos.M297T259	Prevotella_bivia	0.321870016	0.084613379	0.524587045	0.008932507
pos.M297T259	Finegoldia_magna	0.274066994	0.032328899	0.485512189	0.027159816
pos.M297T259	Lactobacillus_crispatus	-0.285087044	-0.494595691	-0.044265848	0.021344157
pos.M297T259	pos.M1049T721	-0.256293539	-0.470765225	-0.013220861	0.039324993
pos.M701T733	Streptococcus_agalactiae	0.257308103	0.014306851	0.471610265	0.038526067
pos.M701T733	pos.M917T725	0.798468326	0.688688313	0.872459657	1.62E-15
pos.M701T733	pos.M1049T721	0.772276118	0.650997182	0.85510906	4.96E-14
pos.M701T733	neg.M327T335	0.463763076	0.247904829	0.635751449	9.99E-05
pos.M701T733	pos.M937T719	0.791938994	0.679236622	0.868151794	3.99E-15
pos.M785T730	Ureaplasma_parvum	-0.28983997	-0.498499311	-0.049435543	0.019183939
pos.M785T730	Streptococcus_agalactiae	0.477620744	0.264538003	0.646238687	5.74E-05
pos.M785T730	Lactobacillus_crispatus	0.254528667	0.011333108	0.469294308	0.040747448
pos.M785T730	pos.M917T725	0.960794764	0.93630702	0.975984586	8.30E-37
pos.M785T730	pos.M1049T721	0.916436787	0.866134408	0.948360209	9.53E-27
pos.M785T730	neg.M327T335	0.448109417	0.229267782	0.62382817	0.000181676
pos.M785T730	pos.M937T719	0.819499964	0.719388944	0.886257984	7.10E-17
pos.M785T730	neg.M399T549	0.327825731	0.091220265	0.529396223	0.007679668
pos.M785T730	pos.M701T733	0.910627516	0.857088918	0.944706206	7.24E-26
neg.M558T53	Finegoldia_magna	0.249964225	0.006458887	0.465484578	0.044624679
neg.M558T53	Streptococcus_agalactiae	-0.30192721	-0.50838869	-0.062640967	0.014512442
neg.M558T53	Lactobacillus_crispatus	-0.459909753	-0.632823996	-0.24330224	0.000116063
neg.M558T53	pos.M137T158	0.485773221	0.274382902	0.652378724	4.10E-05
neg.M558T53	pos.M297T259	0.25023933	0.006752336	0.465714422	0.044382692
neg.M604T78	Megasphaera	-0.356462288	-0.552340458	-0.123281362	0.003562308
neg.M604T78	Streptococcus_anginosus	-0.41709489	-0.599960568	-0.192810181	0.000547347
neg.M604T78	Bifidobacterium	-0.291705796	-0.500029421	-0.051468505	0.018388422
neg.M604T78	Finegoldia_magna	0.451143097	0.232867151	0.62614531	0.00016216
neg.M604T78	Peptoniphilus	0.305338061	0.066382573	0.511169518	0.013386214
neg.M604T78	Streptococcus_agalactiae	-0.257977831	-0.472167872	-0.015024041	0.038006098
neg.M604T78	pos.M114T222	0.378453432	0.148237284	0.569761058	0.001880474
neg.M604T78	neg.M558T53	0.252107847	0.008746552	0.467274756	0.042767563
pos.M1093T719	Streptococcus_agalactiae	0.356259814	0.123052953	0.552179266	0.003582599
pos.M1093T719	pos.M917T725	0.750314939	0.619848884	0.84041681	6.26E-13
pos.M1093T719	pos.M1049T721	0.776033174	0.656367173	0.857609311	3.13E-14
pos.M1093T719	neg.M327T335	0.542160773	0.343711505	0.69425658	3.09E-06
pos.M1093T719	pos.M937T719	0.662174036	0.498839297	0.780086348	1.89E-09
pos.M1093T719	neg.M399T549	0.484973523	0.273415227	0.651777398	4.24E-05
pos.M1093T719	pos.M701T733	0.620309028	0.44350976	0.750641473	3.57E-08
pos.M1093T719	pos.M785T730	0.708205979	0.561252459	0.811870109	4.16E-11
neg.M437T506	Megasphaera	-0.253778154	-0.468668438	-0.010530865	0.041365113
neg.M437T506	Prevotella_bivia	0.260904362	0.018160909	0.474602457	0.035801822
neg.M437T506	Ureaplasma_parvum	0.308588795	0.0699548	0.5138158	0.012383835
neg.M437T506	Streptococcus_agalactiae	-0.265839288	-0.478700436	-0.023461364	0.032326133
neg.M437T506	pos.M114T222	0.258846172	0.015954293	0.472890587	0.037340611
neg.M437T506	neg.M558T53	0.321067638	0.083724863	0.523938142	0.00911422
pos.M303T676	Megasphaera	-0.352417119	-0.549117281	-0.118722728	0.003987633
pos.M303T676	Fannyhessea_vaginae	-0.388965063	-0.578027706	-0.160270535	0.00136382
pos.M303T676	Ureaplasma_parvum	0.350094907	0.116110194	0.547264302	0.004251615
pos.M303T676	Streptococcus_agalactiae	-0.49193697	-0.657006479	-0.281855756	3.16E-05
pos.M303T676	Lactobacillus_crispatus	-0.509757404	-0.670316484	-0.303605359	1.44E-05
pos.M303T676	pos.M917T725	-0.273019386	-0.484646295	-0.031197706	0.027776278
pos.M303T676	pos.M1049T721	-0.272609525	-0.484307413	-0.030755312	0.028020643
pos.M303T676	neg.M327T335	-0.255305842	-0.469942185	-0.012164182	0.040115901
pos.M303T676	neg.M399T549	-0.446516171	-0.622610003	-0.227379839	0.000192768
pos.M303T676	pos.M114T222	0.352159984	0.118433288	0.548912199	0.00401613
pos.M303T676	pos.M137T158	0.273392574	0.031600598	0.484954799	0.02755534
pos.M303T676	neg.M558T53	0.302703871	0.063492351	0.509022272	0.014249071
pos.M303T676	neg.M437T506	0.396121172	0.168501608	0.583633361	0.001089284
neg.M558T75	Megasphaera	-0.249223845	-0.464865863	-0.005669348	0.045281327
neg.M558T75	Prevotella_bivia	0.256001742	0.012908629	0.470522112	0.039557296
neg.M558T75	Finegoldia_magna	0.364950279	0.132878855	0.559084676	0.002798325
neg.M558T75	Streptococcus_agalactiae	-0.386249179	-0.575895569	-0.157154985	0.001483339
neg.M558T75	Lactobacillus_crispatus	-0.404991067	-0.590556774	-0.178748156	0.000818662
neg.M558T75	pos.M137T158	0.312273143	0.074010938	0.516810353	0.011326803
neg.M558T75	neg.M558T53	0.774554652	0.654252462	0.856625842	3.75E-14
neg.M558T75	neg.M604T78	0.629503056	0.455546364	0.757152569	1.94E-08
neg.M558T75	neg.M437T506	0.344275263	0.109577176	0.542612088	0.004982271
neg.M558T75	pos.M303T676	0.289654992	0.049234104	0.498347545	0.019264382
pos.M146T211	Megasphaera	-0.31173752	-0.516375322	-0.073420775	0.011475441
pos.M146T211	Lactobacillus_gasseri	0.282732322	0.041709416	0.492658601	0.02248881
pos.M146T211	Fannyhessea_vaginae	-0.368088163	-0.561571426	-0.136437958	0.002555229
pos.M146T211	Finegoldia_magna	0.268326572	0.026138056	0.480762375	0.030684165
pos.M146T211	Streptococcus_agalactiae	-0.281521527	-0.491661741	-0.04039613	0.023097386
pos.M146T211	Lactobacillus_crispatus	-0.454465617	-0.628679525	-0.236816092	0.000143007
pos.M146T211	pos.M137T158	0.265472702	0.023067157	0.478396341	0.032574233
pos.M146T211	pos.M297T259	0.291921869	0.051704061	0.500206532	0.018298144
pos.M146T211	neg.M558T53	0.36051354	0.127856736	0.555562623	0.003177198
pos.M146T211	neg.M604T78	0.280663905	0.039466416	0.490955319	0.023536843
pos.M146T211	neg.M558T75	0.398909351	0.171717235	0.585812622	0.000996592
pos.M180T231	Megasphaera	-0.303303333	-0.509511146	-0.064149725	0.014048613
pos.M180T231	Fannyhessea_vaginae	-0.326214138	-0.528096155	-0.08943041	0.008002511
pos.M180T231	Lactobacillus_crispatus	-0.347434801	-0.545139329	-0.113121498	0.004572913
pos.M180T231	pos.M297T259	0.317443049	0.079715866	0.521003912	0.009975783
pos.M180T231	neg.M558T53	0.334582299	0.098740871	0.534836443	0.006446889
pos.M180T231	neg.M604T78	0.286711595	0.046031401	0.495930901	0.020583639
pos.M180T231	neg.M558T75	0.376020448	0.145461792	0.567842157	0.00202261
pos.M180T231	pos.M146T211	0.904915347	0.848226694	0.941105008	4.67E-25
neg.M328T165_1	Megasphaera	-0.414812762	-0.598191377	-0.190151775	0.000591194
neg.M328T165_1	Fannyhessea_vaginae	-0.437857137	-0.615974503	-0.217147895	0.000264679
neg.M328T165_1	Streptococcus_agalactiae	-0.322927897	-0.525442219	-0.085785402	0.008697761
neg.M328T165_1	Lactobacillus_crispatus	-0.316969727	-0.520620386	-0.079192912	0.010093358
neg.M328T165_1	pos.M137T158	0.629647847	0.45573643	0.757254905	1.92E-08
neg.M328T165_1	neg.M558T53	0.339269515	0.103973997	0.538600743	0.005697171
neg.M328T165_1	neg.M437T506	0.263857173	0.021330796	0.477055595	0.033686645
neg.M328T165_1	pos.M303T676	0.266218526	0.023869257	0.479014973	0.032071134
neg.M328T165_1	pos.M146T211	0.365611464	0.133628297	0.559608951	0.002745453
neg.M328T165_1	pos.M180T231	0.301828846	0.062533164	0.508308432	0.014546095
pos.M269T157	Megasphaera	-0.332006952	-0.532764794	-0.095871121	0.00689461
pos.M269T157	Fannyhessea_vaginae	-0.249867639	-0.465403876	-0.006355872	0.044709894
pos.M269T157	Lactobacillus_iners	0.276632729	0.035101965	0.487631134	0.025698515
pos.M269T157	pos.M137T158	0.894364953	0.831941179	0.934431927	1.09E-23
pos.M269T157	neg.M558T53	0.27335738	0.0315626	0.484925707	0.027576112
pos.M269T157	neg.M328T165_1	0.661770239	0.498299196	0.779804818	1.95E-09
pos.M716T643	pos.M917T725	0.448131157	0.229293555	0.623844787	0.000181529
pos.M716T643	pos.M1049T721	0.514636533	0.309597972	0.673942758	1.16E-05
pos.M716T643	neg.M327T335	0.72717967	0.587474063	0.824794488	6.91E-12
pos.M716T643	pos.M937T719	0.605654151	0.424454883	0.740210474	9.03E-08
pos.M716T643	neg.M399T549	0.310399143	0.071946846	0.515287834	0.011854251
pos.M716T643	pos.M701T733	0.59634681	0.412435858	0.733551925	1.59E-07
pos.M716T643	pos.M785T730	0.511366297	0.305579622	0.671513095	1.34E-05
pos.M716T643	pos.M1093T719	0.434804724	0.213552537	0.613629369	0.000295383
pos.M915T682	Bifidobacterium	0.359449763	0.126654375	0.554717114	0.003274557
pos.M915T682	Streptococcus_agalactiae	0.533958358	0.333490353	0.68822816	4.64E-06
pos.M915T682	pos.M917T725	0.696148782	0.544741341	0.803603927	1.21E-10
pos.M915T682	pos.M1049T721	0.706108525	0.558371779	0.810435115	5.03E-11
pos.M915T682	neg.M327T335	0.37911449	0.14899203	0.570282076	0.001843434
pos.M915T682	pos.M937T719	0.417355437	0.193113896	0.60016244	0.000542534
pos.M915T682	neg.M399T549	0.572199697	0.381549212	0.716153187	6.37E-07
pos.M915T682	pos.M701T733	0.440877339	0.220711216	0.618291787	0.000237199
pos.M915T682	pos.M785T730	0.607044841	0.426256249	0.741203124	8.28E-08
pos.M915T682	pos.M1093T719	0.68901225	0.53502357	0.798691649	2.22E-10
pos.M915T682	pos.M303T676	-0.260071206	-0.473909686	-0.017267385	0.036418243
pos.M915T682	pos.M716T643	0.269495832	0.027397557	0.481730871	0.029936778
neg.M496T571	Peptoniphilus	0.278826268	0.037475712	0.489440728	0.024502357
pos.M303T581	Prevotella_bivia	0.270641223	0.028632093	0.482679095	0.029219515
pos.M303T581	Ureaplasma_parvum	0.376795277	0.146345305	0.568453493	0.001976334
pos.M303T581	Lactobacillus_crispatus	-0.342925105	-0.541531032	-0.108064408	0.005166842
pos.M303T581	pos.M917T725	-0.27685219	-0.487812264	-0.035339333	0.025576663
pos.M303T581	pos.M1049T721	-0.311766883	-0.516399173	-0.073453123	0.011467249
pos.M303T581	neg.M327T335	-0.318111311	-0.521545256	-0.080454424	0.009811812
pos.M303T581	pos.M114T222	0.417209649	0.192943948	0.600049487	0.000545222
pos.M303T581	pos.M297T259	0.329381579	0.092949661	0.530650424	0.007378858
pos.M303T581	pos.M701T733	-0.250288276	-0.465755313	-0.00680455	0.044339752
pos.M303T581	pos.M785T730	-0.255892576	-0.470431151	-0.012791829	0.039644496
pos.M303T581	neg.M558T53	0.415932039	0.191455186	0.599059306	0.000569306
pos.M303T581	neg.M437T506	0.383371535	0.153858838	0.573633621	0.001620176
pos.M303T581	pos.M303T676	0.471524702	0.257205353	0.641633142	7.35E-05
pos.M124T78	Lactobacillus_crispatus	-0.535341218	-0.689245997	-0.335210258	4.33E-06
pos.M124T78	pos.M137T158	0.245006877	0.001178171	0.461337841	0.049174611
pos.M124T78	pos.M297T259	0.359345171	0.126536194	0.55463396	0.003284271
pos.M124T78	neg.M558T53	0.36498842	0.13292208	0.559114924	0.00279525
pos.M124T78	neg.M437T506	0.318581691	0.080974439	0.521926201	0.009697805
pos.M124T78	pos.M303T676	0.318641092	0.081040119	0.521974302	0.00968349
pos.M124T78	neg.M558T75	0.379116076	0.148993841	0.570283326	0.001843346
pos.M124T78	pos.M146T211	0.272547252	0.030688103	0.484255919	0.028057929
pos.M124T78	neg.M328T165_1	0.270025189	0.027968021	0.482169166	0.029603471
pos.M124T78	pos.M303T581	0.535485365	0.335389615	0.68935206	4.30E-06
pos.M269T228	Megasphaera	-0.358797215	-0.554198258	-0.125917156	0.003335583
pos.M269T228	Finegoldia_magna	0.376210294	0.145678233	0.567991963	0.002011183
pos.M269T228	neg.M327T335	-0.259671767	-0.473577459	-0.016839142	0.036716889
pos.M269T228	pos.M146T211	0.622218293	0.446004089	0.751995677	3.15E-08
pos.M269T228	pos.M180T231	0.604178206	0.422544653	0.739156329	9.89E-08
pos.M269T228	neg.M328T165_1	0.247335006	0.003656471	0.463286459	0.046992625
pos.M667T72	Streptococcus_agalactiae	-0.495396043	-0.65959812	-0.286060689	2.72E-05
pos.M667T72	Lactobacillus_crispatus	-0.416397858	-0.599420392	-0.191997872	0.000560415
pos.M667T72	pos.M137T158	0.26153702	0.018839666	0.475128337	0.035339563
pos.M667T72	neg.M558T53	0.383982874	0.154558658	0.574114402	0.001590192
pos.M667T72	neg.M437T506	0.25623397	0.013157117	0.470715598	0.039372324
pos.M667T72	pos.M303T676	0.500828913	0.292681332	0.663660721	2.15E-05
pos.M667T72	neg.M558T75	0.465061396	0.2494578	0.636736698	9.49E-05
pos.M667T72	pos.M146T211	0.283818481	0.042888225	0.493552378	0.021954507
pos.M667T72	neg.M328T165_1	0.420574867	0.196870284	0.602654938	0.000486153
pos.M667T72	pos.M303T581	0.41983173	0.196002618	0.602079913	0.000498672
pos.M667T72	pos.M124T78	0.623500135	0.447680268	0.752904247	2.89E-08
neg.M401T113	Fannyhessea_vaginae	-0.275137482	-0.486396568	-0.033485438	0.026541833
neg.M401T113	Lactobacillus_iners	-0.348438302	-0.545941255	-0.114248459	0.004449269
neg.M401T113	Streptococcus_agalactiae	-0.393924887	-0.581914826	-0.165972025	0.0011677
neg.M401T113	Lactobacillus_crispatus	-0.348787853	-0.546220506	-0.114641157	0.0044069
neg.M401T113	neg.M558T53	0.408878376	0.183254316	0.593582435	0.000720547
neg.M401T113	neg.M437T506	0.382890986	0.153308898	0.573255606	0.0016441
neg.M401T113	pos.M303T676	0.426382834	0.203663596	0.607142526	0.000397739
neg.M401T113	neg.M558T75	0.389738774	0.161158939	0.578634646	0.001331396
neg.M401T113	pos.M146T211	0.244662748	0.000812098	0.461049631	0.049504066
neg.M401T113	neg.M328T165_1	0.384084873	0.154675442	0.574194605	0.001585238
neg.M401T113	pos.M303T581	0.329372611	0.092939688	0.530643197	0.007380562
neg.M401T113	pos.M124T78	0.44864359	0.229901128	0.624236399	0.000178091
neg.M401T113	pos.M667T72	0.731817242	0.593928106	0.827938043	4.35E-12
pos.M245T231	Streptococcus_anginosus	-0.300423558	-0.507161411	-0.060993637	0.015034262
pos.M245T231	Lactobacillus_gasseri	-0.560568399	-0.707708142	-0.366821971	1.20E-06
pos.M245T231	Bifidobacterium	-0.27703862	-0.487966117	-0.035540996	0.025473536
pos.M245T231	Lactobacillus_iners	0.489914599	0.279401045	0.655489449	3.44E-05
pos.M245T231	Streptococcus_agalactiae	0.407221292	0.181332268	0.592293293	0.000760988
pos.M245T231	Lactobacillus_crispatus	0.59345772	0.408718011	0.731479675	1.89E-07
pos.M245T231	pos.M917T725	0.300768115	0.061371002	0.507442712	0.014913285
pos.M245T231	pos.M114T222	0.50265476	0.29491085	0.665023903	1.98E-05
pos.M245T231	pos.M785T730	0.290946917	0.050641407	0.499407243	0.018708513
pos.M245T231	neg.M558T53	-0.316585195	-0.520308745	-0.078768156	0.010189762
pos.M245T231	neg.M558T75	-0.273909062	-0.485381678	-0.032158326	0.027252006
pos.M245T231	pos.M146T211	-0.259925253	-0.4737883	-0.017110898	0.036527131
pos.M245T231	neg.M328T165_1	-0.293676526	-0.501644149	-0.053617931	0.017578947
pos.M245T231	pos.M124T78	-0.363571263	-0.55799071	-0.131316615	0.002911527
pos.M245T231	pos.M667T72	-0.369585765	-0.562757034	-0.138138704	0.002445997
pos.M245T231	neg.M401T113	-0.439357212	-0.617125838	-0.218916991	0.000250685
pos.M338T802	Lactobacillus_gasseri	-0.426248138	-0.607038582	-0.203505805	0.000399611
pos.M338T802	Lactobacillus_crispatus	0.364558941	0.132435404	0.558774299	0.002830044
pos.M338T802	neg.M399T549	0.354846571	0.121459377	0.551053762	0.003727104
pos.M338T802	pos.M114T222	0.298853464	0.059274908	0.505879006	0.015596272
pos.M338T802	neg.M558T75	-0.251662505	-0.466902988	-0.008271075	0.043148042
pos.M338T802	pos.M146T211	-0.489841252	-0.655434405	-0.279312071	3.45E-05
pos.M338T802	pos.M180T231	-0.520025908	-0.677939355	-0.316236262	9.01E-06
pos.M338T802	pos.M269T228	-0.33038433	-0.531458295	-0.094065021	0.007190496
pos.M338T802	pos.M667T72	-0.261163336	-0.474817741	-0.018438726	0.035611995
pos.M338T802	pos.M245T231	0.272671103	0.030821771	0.484358331	0.027983815
pos.M427T680	Lactobacillus_iners	-0.257753902	-0.471981451	-0.014784215	0.038179302
pos.M427T680	Streptococcus_agalactiae	-0.36897928	-0.562276993	-0.137449787	0.00248972
pos.M427T680	Lactobacillus_crispatus	-0.47560978	-0.644720764	-0.262116379	6.23E-05
pos.M427T680	neg.M327T335	0.343871381	0.109124538	0.542288774	0.005036863
pos.M427T680	pos.M937T719	0.300396285	0.060963769	0.507139142	0.015043874
pos.M427T680	pos.M114T222	-0.268106854	-0.480580326	-0.025901467	0.030826338
pos.M427T680	pos.M137T158	0.277169417	0.035682492	0.488074051	0.025401392
pos.M427T680	pos.M701T733	0.467182812	0.251997698	0.638345359	8.73E-05
pos.M427T680	pos.M303T676	0.384903248	0.155612676	0.574837972	0.001545991
pos.M427T680	neg.M558T75	0.282183524	0.041114061	0.492206838	0.022762943
pos.M427T680	pos.M716T643	0.491913053	0.281826709	0.656988546	3.16E-05
pos.M427T680	pos.M245T231	-0.385796681	-0.575540079	-0.156636341	0.001504143
pos.M889T632	Megasphaera	-0.27938751	-0.489903441	-0.038083499	0.024203985
pos.M889T632	Bifidobacterium	-0.311847221	-0.516464429	-0.073541632	0.011444861
pos.M889T632	Streptococcus_agalactiae	-0.569263425	-0.714025241	-0.377822226	7.49E-07
pos.M889T632	Lactobacillus_crispatus	-0.423981421	-0.605288445	-0.20085217	0.000432346
pos.M889T632	pos.M917T725	-0.386468511	-0.576067854	-0.157406424	0.001473349
pos.M889T632	pos.M1049T721	-0.359362507	-0.554647743	-0.126555782	0.003282659
pos.M889T632	neg.M399T549	-0.485730392	-0.652346525	-0.274331067	4.10E-05
pos.M889T632	neg.M558T53	0.274951153	0.033284085	0.486242664	0.026648539
pos.M889T632	pos.M1093T719	-0.327075212	-0.528790899	-0.090386539	0.00782857
pos.M889T632	pos.M303T676	0.538182491	0.338748228	0.691335377	3.77E-06
pos.M889T632	neg.M558T75	0.28776389	0.047175832	0.496795248	0.020103424
pos.M889T632	pos.M915T682	-0.526118122	-0.682445945	-0.323764373	6.76E-06
pos.M889T632	pos.M667T72	0.257125643	0.014111503	0.471458321	0.038668746
pos.M889T632	pos.M245T231	-0.264848109	-0.477878101	-0.022395674	0.033000615
pos.M889T632	pos.M427T680	0.654275732	0.488297861	0.774570929	3.41E-09
neg.M271T377	Peptoniphilus	-0.247855766	-0.463722044	-0.004211232	0.046515596
neg.M271T377	Streptococcus_agalactiae	0.282536477	0.041496936	0.492497397	0.022586315
neg.M271T377	Lactobacillus_crispatus	0.357325432	0.124255343	0.553027451	0.003476949
neg.M271T377	neg.M604T78	-0.292586933	-0.500751564	-0.052429264	0.018022644
neg.M271T377	neg.M558T75	-0.259179519	-0.473167954	-0.016311519	0.037087722
neg.M271T377	pos.M146T211	-0.393914444	-0.58190665	-0.165960004	0.001168084
neg.M271T377	pos.M180T231	-0.366790227	-0.560543245	-0.134965066	0.002653398
neg.M271T377	neg.M496T571	-0.30876461	-0.513958812	-0.070148178	0.012331522
neg.M427T246	Bifidobacterium	-0.245472989	-0.461728138	-0.001674108	0.04873124
neg.M427T246	Streptococcus_agalactiae	-0.439028547	-0.616873646	-0.218529259	0.000253692
neg.M427T246	Lactobacillus_crispatus	-0.431993314	-0.6114666	-0.210246344	0.000326507
neg.M427T246	pos.M917T725	-0.345557235	-0.54363794	-0.111014553	0.004812432
neg.M427T246	pos.M1049T721	-0.314702572	-0.518782203	-0.076689842	0.010673377
neg.M427T246	neg.M399T549	-0.396427265	-0.583872738	-0.168854391	0.001078741
neg.M427T246	pos.M303T676	0.417465518	0.193242228	0.600247724	0.000540512
neg.M427T246	pos.M716T643	0.262762234	0.020154793	0.476146328	0.034458476
neg.M427T246	pos.M915T682	-0.516445482	-0.67528526	-0.311823895	1.06E-05
neg.M427T246	pos.M124T78	0.2695504	0.027456355	0.481776057	0.029902274
neg.M427T246	pos.M245T231	-0.30698631	-0.512511773	-0.068193065	0.012869553
neg.M427T246	pos.M427T680	0.692451599	0.539701829	0.801060877	1.66E-10
neg.M427T246	pos.M889T632	0.855663828	0.773109253	0.909710349	1.11E-19
neg.M383T237	Bifidobacterium	-0.245347914	-0.461623415	-0.001541018	0.04884989
neg.M383T237	Peptoniphilus	-0.251844141	-0.467054626	-0.008464989	0.042992524
neg.M383T237	Streptococcus_agalactiae	-0.435901576	-0.614472432	-0.214843801	0.000283993
neg.M383T237	Lactobacillus_crispatus	-0.421740043	-0.603556148	-0.198231417	0.000467099
neg.M383T237	pos.M917T725	-0.347193893	-0.544946759	-0.112851041	0.004603044
neg.M383T237	pos.M1049T721	-0.317543057	-0.521084937	-0.079826378	0.009951094
neg.M383T237	neg.M399T549	-0.397013429	-0.58433105	-0.169530128	0.001058808
neg.M383T237	pos.M303T676	0.408815971	0.183181901	0.593533904	0.000722034
neg.M383T237	pos.M716T643	0.249271351	0.00572	0.46490557	0.045238955
neg.M383T237	pos.M915T682	-0.519709376	-0.677704882	-0.315845825	9.14E-06
neg.M383T237	pos.M124T78	0.259790387	0.016966307	0.473676126	0.036627989
neg.M383T237	pos.M245T231	-0.301771021	-0.508261248	-0.062469792	0.01456591
neg.M383T237	pos.M427T680	0.686831927	0.532062741	0.797187949	2.67E-10
neg.M383T237	pos.M889T632	0.858464084	0.777318947	0.911512053	6.24E-20
neg.M383T237	neg.M427T246	0.998598363	0.99769514	0.999147785	3.92E-82
pos.M246T104	Lactobacillus_iners	0.405431715	0.179258477	0.590900011	0.000806962
pos.M246T104	Lactobacillus_crispatus	0.479599554	0.266923531	0.647731036	5.29E-05
pos.M246T104	neg.M558T53	-0.323602082	-0.525987005	-0.086532672	0.008550981
pos.M246T104	pos.M303T676	-0.328847818	-0.530220248	-0.092356201	0.007480873
pos.M246T104	pos.M303T581	-0.402349347	-0.588497627	-0.175691287	0.000892078
pos.M246T104	pos.M124T78	-0.4344153	-0.613329952	-0.213094275	0.000299526
pos.M246T104	neg.M401T113	-0.384203257	-0.574287687	-0.154810995	0.001579506
pos.M246T104	pos.M245T231	0.430848474	0.208901474	0.610585126	0.000340018
pos.M246T104	neg.M427T246	-0.31973105	-0.522856688	-0.082245628	0.009424068
pos.M246T104	neg.M383T237	-0.313712836	-0.517979144	-0.075598056	0.010935521
neg.M464T541	Lactobacillus_iners	0.269454842	0.027353391	0.481696929	0.029962717
neg.M464T541	Lactobacillus_crispatus	0.405046404	0.178812236	0.590599882	0.000817184
neg.M464T541	pos.M785T730	0.249366171	0.005821101	0.464984818	0.045154483
neg.M464T541	neg.M558T53	-0.246202015	-0.462338419	-0.002450025	0.048044353
neg.M464T541	neg.M437T506	-0.264718548	-0.477770583	-0.022256414	0.033089642
neg.M464T541	pos.M303T676	-0.27418031	-0.485605825	-0.032451293	0.027093831
neg.M464T541	pos.M124T78	-0.324305734	-0.526555426	-0.087312888	0.008400096
neg.M464T541	pos.M667T72	-0.300664363	-0.507358012	-0.061257364	0.014949625
neg.M464T541	neg.M401T113	-0.419758681	-0.602023379	-0.195917347	0.000499918
neg.M464T541	pos.M245T231	0.268521924	0.026348432	0.480924221	0.030558219
neg.M464T541	pos.M338T802	0.273997857	0.032254227	0.485455058	0.027200141
neg.M464T541	pos.M889T632	-0.260853714	-0.474560351	-0.01810658	0.035839045
neg.M464T541	pos.M246T104	0.320479335	0.083073645	0.523462218	0.009249489
pos.M310T744	Lactobacillus_gasseri	-0.382603698	-0.573029578	-0.152980195	0.001658554
pos.M310T744	Lactobacillus_crispatus	0.259739981	0.016912269	0.473634199	0.036665744
pos.M310T744	neg.M399T549	0.390854629	0.162440859	0.579509612	0.001285855
pos.M310T744	pos.M114T222	0.43060745	0.208618444	0.610399492	0.000342927
pos.M310T744	pos.M146T211	-0.459119666	-0.632223139	-0.242359726	0.000119659
pos.M310T744	pos.M180T231	-0.475833611	-0.644889783	-0.262385786	6.17E-05
pos.M310T744	pos.M303T581	0.264355248	0.021865968	0.477469059	0.033340352
pos.M310T744	pos.M269T228	-0.357851296	-0.553445865	-0.124848954	0.00342584
pos.M310T744	pos.M338T802	0.858545352	0.777441228	0.911564311	6.14E-20
neg.M346T159_1	Lactobacillus_crispatus	-0.255998956	-0.47051979	-0.012905647	0.03955952
neg.M346T159_1	neg.M437T506	0.252153126	0.008794901	0.46731255	0.042729034
neg.M346T159_1	pos.M303T676	0.359188571	0.126359262	0.554509452	0.003298863
neg.M346T159_1	pos.M303T581	0.438827676	0.218292323	0.616719496	0.000255546
neg.M346T159_1	pos.M124T78	0.345494251	0.110943911	0.543587554	0.004820655
neg.M346T159_1	neg.M401T113	0.244816586	0.000975737	0.461178477	0.049356565
pos.M153T38	Lactobacillus_gasseri	-0.252894972	-0.467931656	-0.009587208	0.042101853
pos.M153T38	Fannyhessea_vaginae	0.261183642	0.018460511	0.47483462	0.035597146
pos.M153T38	Streptococcus_agalactiae	0.36420355	0.132032768	0.558492384	0.002859126
pos.M153T38	Lactobacillus_crispatus	0.553891078	0.358410975	0.702840919	1.70E-06
pos.M153T38	pos.M917T725	0.362235628	0.129804619	0.556930514	0.003025038
pos.M153T38	pos.M1049T721	0.38964338	0.161049384	0.578559824	0.001335356
pos.M153T38	neg.M327T335	0.365071068	0.133015747	0.559180465	0.002788598
pos.M153T38	neg.M399T549	0.319195541	0.08165326	0.522423216	0.009550759
pos.M153T38	pos.M137T158	-0.296877296	-0.50426363	-0.057113679	0.016329198
pos.M153T38	pos.M297T259	-0.270921614	-0.482911144	-0.028934419	0.029046145
pos.M153T38	pos.M785T730	0.282932824	0.041926971	0.492823623	0.022389357
pos.M153T38	neg.M558T53	-0.282342199	-0.492337469	-0.041286179	0.022683393
pos.M153T38	pos.M1093T719	0.34320117	0.108373633	0.541752127	0.00512862
pos.M153T38	pos.M303T676	-0.507531353	-0.668659483	-0.3008767	1.60E-05
pos.M153T38	pos.M146T211	-0.284818485	-0.494374869	-0.043974124	0.021472152
pos.M153T38	pos.M915T682	0.362739259	0.130374624	0.557330359	0.002981782
pos.M153T38	pos.M303T581	-0.359020787	-0.554376042	-0.126169708	0.003314562
pos.M153T38	pos.M124T78	-0.341874155	-0.540689094	-0.106887635	0.005314656
pos.M153T38	pos.M245T231	0.470949254	0.256514446	0.641197759	7.52E-05
pos.M153T38	pos.M338T802	0.383797779	0.154346749	0.573968849	0.001599217
pos.M153T38	pos.M427T680	-0.297022294	-0.504382205	-0.057272179	0.016274434
pos.M153T38	pos.M889T632	-0.366618764	-0.560407373	-0.134770567	0.002666615
pos.M153T38	neg.M427T246	-0.337382256	-0.537086043	-0.101865365	0.005989271
pos.M153T38	neg.M383T237	-0.335920561	-0.535912011	-0.100233668	0.006224472
pos.M153T38	pos.M246T104	0.349969967	0.115969727	0.547164554	0.004266246
pos.M153T38	neg.M346T159_1	-0.318421526	-0.521796497	-0.080797359	0.009736495
neg.M512T507	Streptococcus_agalactiae	0.248090412	0.004461248	0.463918277	0.046301958
neg.M512T507	Lactobacillus_crispatus	0.338819041	0.10347049	0.538239312	0.005765729
neg.M512T507	neg.M558T53	-0.29799041	-0.5051737	-0.058330755	0.015912814
neg.M512T507	neg.M558T75	-0.458684992	-0.631892482	-0.241841368	0.000121681
neg.M512T507	pos.M245T231	0.282382559	0.041329961	0.492370694	0.022663196
neg.M512T507	pos.M889T632	-0.284209042	-0.493873655	-0.043312266	0.021765035
neg.M512T507	neg.M427T246	-0.30187193	-0.508343585	-0.062580381	0.014531347
neg.M512T507	neg.M383T237	-0.30227363	-0.508671319	-0.063020673	0.014394456
neg.M512T507	neg.M464T541	0.383190799	0.153651987	0.573491458	0.001629137
neg.M362T163_1	Lactobacillus_crispatus	-0.314655758	-0.518744227	-0.076638189	0.010685652
neg.M362T163_1	neg.M558T53	0.355062288	0.121702541	0.551225605	0.003704718
neg.M362T163_1	neg.M437T506	0.256201422	0.013122288	0.47068848	0.039398206
neg.M362T163_1	pos.M303T676	0.272646756	0.030795494	0.484338199	0.027998371
neg.M362T163_1	pos.M146T211	0.375465258	0.144828952	0.567403984	0.002056363
neg.M362T163_1	pos.M180T231	0.417084003	0.19279749	0.599952132	0.000547549
neg.M362T163_1	pos.M303T581	0.43856335	0.217980578	0.616516629	0.000258004
neg.M362T163_1	pos.M124T78	0.340035768	0.104830734	0.539215364	0.0055822
neg.M362T163_1	pos.M667T72	0.261081591	0.01835103	0.47474979	0.035671823
neg.M362T163_1	neg.M401T113	0.376503021	0.146012011	0.568222929	0.001993676
neg.M362T163_1	pos.M245T231	-0.259427842	-0.473374548	-0.016577671	0.036900262
neg.M362T163_1	neg.M346T159_1	0.450479002	0.232078711	0.625638335	0.00016626
pos.M135T39	Megasphaera	0.330638391	0.094347707	0.531662923	0.007143446
pos.M135T39	Lactobacillus_gasseri	-0.293111281	-0.50118116	-0.053001204	0.017807942
pos.M135T39	Streptococcus_agalactiae	0.336965793	0.101400336	0.536751619	0.006055474
pos.M135T39	Lactobacillus_crispatus	0.615827072	0.43766512	0.747458203	4.76E-08
pos.M135T39	pos.M917T725	0.367740379	0.136043194	0.561295982	0.002581211
pos.M135T39	pos.M1049T721	0.384929012	0.155642189	0.574858223	0.00154477
pos.M135T39	neg.M327T335	0.356241801	0.123032634	0.552164925	0.003584409
pos.M135T39	neg.M399T549	0.357662489	0.124635804	0.553295649	0.003444113
pos.M135T39	pos.M137T158	-0.29720119	-0.504528491	-0.057467751	0.016207085
pos.M135T39	pos.M297T259	-0.349414593	-0.546721089	-0.115345441	0.004331825
pos.M135T39	pos.M785T730	0.304310859	0.065255054	0.510332505	0.01371717
pos.M135T39	neg.M558T53	-0.284257947	-0.49391388	-0.043365369	0.021741408
pos.M135T39	pos.M1093T719	0.340454967	0.105299583	0.53955152	0.005520171
pos.M135T39	pos.M303T676	-0.520456283	-0.678258107	-0.316767233	8.83E-06
pos.M135T39	pos.M146T211	-0.332327504	-0.533022782	-0.096228103	0.006837437
pos.M135T39	pos.M180T231	-0.272382083	-0.484119332	-0.030509857	0.028157026
pos.M135T39	pos.M915T682	0.351690861	0.117905326	0.548537981	0.004068587
pos.M135T39	pos.M303T581	-0.418717729	-0.601217567	-0.194702599	0.000517989
pos.M135T39	pos.M124T78	-0.394929355	-0.582701004	-0.167128555	0.001131226
pos.M135T39	pos.M245T231	0.4593812	0.242671671	0.632422057	0.000118457
pos.M135T39	pos.M338T802	0.394764507	0.166938708	0.582572005	0.00113714
pos.M135T39	pos.M427T680	-0.325838779	-0.527793218	-0.089013751	0.008079385
pos.M135T39	pos.M889T632	-0.39156988	-0.580070227	-0.163262961	0.001257406
pos.M135T39	neg.M427T246	-0.370070861	-0.563140899	-0.138689894	0.00241152
pos.M135T39	neg.M383T237	-0.367653373	-0.561227067	-0.135944446	0.002587747
pos.M135T39	pos.M246T104	0.351313831	0.117481104	0.548237168	0.004111184
pos.M135T39	neg.M464T541	0.253837694	0.010594497	0.468718098	0.041315831
pos.M135T39	neg.M346T159_1	-0.334623993	-0.534869962	-0.098787363	0.006439855
pos.M135T39	pos.M153T38	0.935409204	0.895907284	0.960235038	3.82E-30
neg.M526T539	Lactobacillus_crispatus	0.358269452	0.1253211	0.55377851	0.003385677
neg.M526T539	neg.M327T335	-0.245138287	-0.461447885	-0.001317977	0.049049279
neg.M526T539	neg.M558T53	-0.333414284	-0.533897171	-0.097438846	0.006646682
neg.M526T539	neg.M558T75	-0.37932104	-0.570444839	-0.149227908	0.001831996
neg.M526T539	pos.M269T157	0.251777374	0.008393707	0.466998887	0.043049637
neg.M526T539	pos.M124T78	-0.397996855	-0.585099706	-0.170664314	0.001026112
neg.M526T539	neg.M401T113	-0.265913329	-0.478761849	-0.023540994	0.032276214
neg.M526T539	pos.M245T231	0.343831706	0.109080078	0.54225701	0.005042255
neg.M526T539	pos.M889T632	-0.245209061	-0.461507149	-0.001393277	0.048981887
neg.M526T539	neg.M427T246	-0.319472952	-0.522647781	-0.081960104	0.009484945
neg.M526T539	neg.M383T237	-0.322338257	-0.524965613	-0.08513206	0.008827931
neg.M526T539	pos.M246T104	0.463848517	0.248006993	0.635816304	9.96E-05
neg.M526T539	neg.M464T541	0.53151001	0.330448535	0.686424593	5.22E-06
neg.M526T539	neg.M512T507	0.644971651	0.475942037	0.768050297	6.67E-09
neg.M544T576	Lactobacillus_gasseri	-0.380935523	-0.571716544	-0.151072537	0.001744759
neg.M544T576	Fannyhessea_vaginae	0.26643759	0.02410491	0.479196638	0.031924604
neg.M544T576	pos.M114T222	0.440448353	0.220204727	0.61796283	0.000240936
neg.M544T576	pos.M146T211	-0.383193852	-0.573493859	-0.153655481	0.001628985
neg.M544T576	pos.M180T231	-0.3248651	-0.527007162	-0.087933326	0.008281813
neg.M544T576	neg.M328T165_1	-0.254730286	-0.469462406	-0.011548678	0.040582824
neg.M544T576	pos.M245T231	0.39005444	0.161521505	0.57888221	0.001318368
neg.M544T576	pos.M338T802	0.468581229	0.253673598	0.639404956	8.26E-05
neg.M544T576	pos.M310T744	0.429969492	0.207869483	0.609908047	0.000350735
neg.M466T578	Streptococcus_anginosus	-0.282577072	-0.492530813	-0.041540978	0.022566074
neg.M466T578	Peptoniphilus	0.255935051	0.012837273	0.470466543	0.039610549
neg.M466T578	Lactobacillus_crispatus	0.341517322	0.106488231	0.540403136	0.005365685
neg.M466T578	pos.M701T733	0.308420147	0.069769323	0.513678607	0.012434195
neg.M466T578	pos.M785T730	0.257103233	0.014087511	0.471439659	0.0386863
neg.M466T578	neg.M558T53	-0.293420895	-0.501434778	-0.053338995	0.017682196
neg.M466T578	pos.M303T581	-0.282135341	-0.49216717	-0.041061798	0.022787145
neg.M466T578	pos.M124T78	-0.415451531	-0.598686755	-0.190895532	0.000578611
neg.M466T578	neg.M401T113	-0.264339448	-0.477455944	-0.021848989	0.033351291
neg.M466T578	pos.M245T231	0.246801016	0.003087773	0.4628397	0.047485935
neg.M466T578	pos.M338T802	0.344849824	0.110221266	0.543071933	0.004905509
neg.M466T578	neg.M464T541	0.661901668	0.498474976	0.779896457	1.93E-09
neg.M466T578	neg.M512T507	0.414144415	0.189373854	0.59767291	0.000604626
neg.M466T578	neg.M362T163_1	-0.262312124	-0.475772413	-0.019671554	0.034780011
neg.M466T578	neg.M526T539	0.508559198	0.302136196	0.669424776	1.52E-05
neg.M466T578	neg.M544T576	0.289967993	0.04957497	0.498604341	0.019128432
pos.M310T129	Ureaplasma_parvum	-0.304978747	-0.510876776	-0.065988098	0.01350119
pos.M310T129	Lactobacillus_crispatus	0.32983535	0.093454317	0.531016052	0.007293091
pos.M310T129	neg.M437T506	-0.269540527	-0.481767882	-0.027445718	0.029908514
pos.M310T129	pos.M303T676	-0.364285381	-0.5585573	-0.13212547	0.002852406
pos.M310T129	pos.M303T581	-0.442858766	-0.619810384	-0.223052156	0.000220617
pos.M310T129	pos.M124T78	-0.449952373	-0.625236198	-0.23145368	0.000169578
pos.M310T129	pos.M269T228	0.329570753	0.093160033	0.530802861	0.007342996
pos.M310T129	pos.M667T72	-0.312444318	-0.516949359	-0.074199579	0.011279654
pos.M310T129	neg.M401T113	-0.509672646	-0.670253422	-0.303501402	1.45E-05
pos.M310T129	pos.M245T231	0.415961971	0.191490054	0.599082511	0.000568731
pos.M310T129	neg.M427T246	-0.290617958	-0.499137475	-0.050282979	0.018848736
pos.M310T129	neg.M383T237	-0.286456864	-0.495721604	-0.045754461	0.020701342
pos.M310T129	pos.M246T104	0.729165874	0.590236062	0.826141566	5.68E-12
pos.M310T129	neg.M464T541	0.260293346	0.017505583	0.474094422	0.036253034
pos.M310T129	neg.M346T159_1	-0.29712534	-0.504466469	-0.057384828	0.016235611
pos.M310T129	pos.M153T38	0.340746285	0.105625466	0.53978509	0.005477423
pos.M310T129	neg.M362T163_1	-0.297933878	-0.505127491	-0.058268926	0.015933739
pos.M310T129	pos.M135T39	0.368487176	0.136890962	0.561887391	0.002525709
pos.M310T129	neg.M526T539	0.330736952	0.094457383	0.531742299	0.007125266
pos.M352T658	Streptococcus_anginosus	-0.25422578	-0.46904175	-0.011009307	0.040995797
pos.M352T658	pos.M146T211	-0.461043389	-0.633685757	-0.244655295	0.000111076
pos.M352T658	pos.M180T231	-0.549487223	-0.699623218	-0.352881033	2.13E-06
pos.M352T658	neg.M328T165_1	-0.352736502	-0.549371977	-0.119082293	0.003952487
pos.M352T658	pos.M716T643	0.305612674	0.066684107	0.511393219	0.013298912
pos.M352T658	pos.M338T802	0.56123344	0.367661419	0.708192139	1.15E-06
pos.M352T658	pos.M427T680	0.320976365	0.083623816	0.523864313	0.009135093
pos.M352T658	pos.M889T632	0.33471995	0.098894368	0.534947104	0.006423694
pos.M352T658	neg.M271T377	0.310263895	0.071797957	0.515177902	0.011893127
pos.M352T658	neg.M427T246	0.452650448	0.234657804	0.627295484	0.000153196
pos.M352T658	neg.M383T237	0.450443276	0.232036304	0.625611057	0.000166483
pos.M352T658	pos.M310T744	0.608058782	0.427570515	0.741926488	7.78E-08
pos.M352T658	neg.M362T163_1	-0.44471101	-0.621228777	-0.225242771	0.000206083
pos.M352T658	neg.M544T576	0.361403636	0.128863315	0.556269777	0.003097722
pos.M305T683	Ureaplasma_parvum	0.279372578	0.038067327	0.489891132	0.024211883
pos.M305T683	Streptococcus_agalactiae	-0.276598333	-0.487602745	-0.035064765	0.025717657
pos.M305T683	pos.M114T222	0.257755166	0.014785569	0.471982504	0.038178322
pos.M305T683	pos.M303T676	0.571431419	0.380573444	0.715596666	6.65E-07
pos.M305T683	pos.M303T581	0.428411163	0.206041103	0.608707024	0.000370497
pos.M305T683	pos.M427T680	0.247889562	0.00424724	0.463750309	0.046484776
pos.M305T683	pos.M310T744	0.347335153	0.113009622	0.545059677	0.004585355
pos.M305T683	neg.M346T159_1	0.297608884	0.057913515	0.50486182	0.016054494
pos.M305T683	neg.M512T507	0.269345659	0.027235751	0.481606512	0.030031905
pos.M305T683	pos.M352T658	0.320646645	0.083258827	0.523597581	0.009210843
